# Supplementary material for: Forewarned Is Forearmed: Machine Learning Algorithms for the Prediction of Catheter-Induced Coronary and Aortic Injuries
Source: Int J Environ Res Public Health. 2022 Dec 18;19(24):17002. doi: 10.3390/ijerph192417002 (PMC9779019; doi:10.3390/ijerph192417002)
Supplement: Supplementary file 1 [file ijerph-19-17002-s001.zip]

Archive with 1 entries (1 files):
- ijerph-2107274-supplementary.pdf
